# Supplementary material for: Tumor microenvironment disparity in multiple primary lung cancers: Impact of non-intrinsic factors, histological subtypes, and genetic aberrations
Source: Transl Oncol. 2021 Apr 27;14(7):101102. doi: 10.1016/j.tranon.2021.101102 (PMC8102176; doi:10.1016/j.tranon.2021.101102)
Supplement: Supplementary file 2 [file mmc2.xlsx]

## Sheet: Table S1
Table S1. Cut-off values.
score	PD-L1 in TCs (%)	PD-L1 in ICs (%)	CD3-positive TILs (cells/HPF)	CD8/CD3 ratio (%)	FOXP3-positive TILs (cells/HPF)
0	< 1	< 1	< 50	< 40	< 10
1	1 - 49	1 - 9	50 - 149	40 - 60	10 - 19
2	≥ 50	≥ 10	≥ 150	> 60	≥ 20
ICs, immune cells; TCs, tumor cells; TILs, tumor infiltrating lymphocytes.

## Sheet: Table S2
Table S2. Ion AmpliSeq Comprehensive Cancer Panel including somatic mutations in 409 cancer-associated genes.
ABL2, ACVR2A, ADAMTS20, AFF1, AFF3, AKAP9, AKT2, AKT3, AR, ARID1A, ARID2, ARNT, ASXL1, ATF1, ATR, ATRX, AURKA, AURKB, AURKC, AXL, BAI3, BAP1, BCL10, BCL11A, BCL11B, BCL2, BCL2L1, BCL2L2, BCL3, BCL6, BCL9, BCR, BIRC2, BIRC3, BIRC5, BLM, BLNK, BMPR1A, BRD3, BRIP1, BTK, BUB1B, CARD11, CASC5, CBL, CCND1, CCND2, CCNE1, CD79A, CD79B, CDC73, CDH11, CDH2, CDH20, CDH5, CDK12, CDK4, CDK6, CDK8, CDKN2B, CDK…

## Sheet: Table S3
Table S3. Tumor location, maximum diameter of the tumors, histology of each tumor.
Case No.	Age	Sex	Smoking history (BI)		Size (mm)	Tumor location	Histology
1	65	m	1760	A	48	Rt S1	poor differentiated adenocarcinoma
				B	15	Lt S1+2	poor differentiated adenocarcinoma
2	67	m	1640	A	15	Rt S6	acinar and papillary
				B	18	Lt S8	papillary
3	68	m	1200	A	45	Lt S3	acinar and papillary
				B	10	Lt S6	papillary
4	67	m	940	A	29	Lt S3	lepidic predominant
				B	15	Lt S6	papillary predominat
				C	32	Rt S2	solid predominant
				D	11	Rt S6	papillary predominant
5	68	m	2000	A	9	Lt S1+2	Sq
				B	15	Lt S9	Sq
6	62	m	840	A	35	Rt S8	Sq
				B	18	Rt S1	Sq
7	64	m	1080	A	16	Lt S9	papillary predominant
				B	40	Rt S1	lepidic predominant
8	75	m	900	A	22	Rt S9	adenosquamous
				B	11	Lt S1+2	acinar predominant
9	72	m	1060	A	68	Lt S6	papillary
				B	18	Lt S3	papillary
10	76	m	920	A	8	Lt S6	papillary predominant (and lepidic)
				B	22	Rt S2	papillary predominant (and acinar)
11	78	m	1280	A	13	Lt S9	papillary predominant
				B	26	Rt S1	lepidic
12	83	m	1380	A	31	Lt S10	papillary predominant (and acinar and lepidic)
				B		Lt S10	papillary predominant (and acinar)
13	80	m	300	A	27	Lt S1+2	acinar
				B	22	Lt S6	acinar
14	78	m	1200	A	15	Rt S1	papillary predominant (and lepidic)
				B	14	Lt S1+2	papillary
15	72	m	150	A	22	Rt S9	papillary predominant
				B	18	Rt S8	AIS
				C	17	Rt S10	AIS
16	72	f	750	A	18	Rt S6	lepidic predominant
				B	7	Lt S9	papillary predominant
				C	10	Lt S10	papillary predominant
17	56	f	400	A	37	Rt S6	papillary predominant (and acinar)
				B	28	Lt S1+2	MIA
18	67	f	320	A	31	Rt S1,2	papillary
				B	28	Rt S3	papillary and lepidic
19	66	f	200	A	21	Rt S4	papillary
				B	17	Lt S1+2	lepidic predominant (paipirally)
				C	10	Lt S3	AIS
20	50	m	0	A	13	Rt S10	papillary predominant
				B	36	Lt S10	papillary predominant
21	66	m	0	A	8	Rt S2	acinar
				B	32	Rt S8	papillary and cribriform
22	68	f	0	A	25	Lt S1+2	MIA
				B	15	Rt S2	MIA
23	63	f	0	A	21	Lt S6	AIS
				B	11	Rt S1	AIS
24	54	f	0	A	8	Lt S10	acinar
				B	5	Lt S3	acinar
25	60	f	0	A	15	Lt S1+2	papillary predominant
				B	5	Lt S10	papillary and acinar
26	64	f	0	A	22	Rt S2	papillary
				B	19	Rt S3	papillary
27	83	f	0	A	26	Rt S3	acinar and lepidic
				B	14	Lt S1+2	MIA
28	74	f	0	A	35	Rt S1	acinar predominant
				B	54	Lt S3	papillary predominant
29	72	f	0	A	10	Rt S3	AIS
				B	24	Rt S6	papillary and lepidic
30	75	f	0	A	21	Lt S8	papillary and acinar
				B	7	Lt S5	papillary
31	70	f	0	A	10	Rt S2	MIA
				B	11	Rt S4	AIS
				C	8	Rt S9	papillary predominant (and lepidic)
32	73	m	0	A	15	Rt S6	AIS
				B	7	Rt S9	AIS
				C	6	Rt S10	AIS
				D	10	Rt S5	AIS
				E	16	Lt S8	papillary predominant
AIS, adenocarcinoma in situ; BI, brinkman Index; f, female; m, male; MIA, microinvasive adenocarcinoma; Sq, squamous cell carcinoma.

## Sheet: Table S4
Table S4. Correlation between genetic aberrations and tumor microenvironment. (a) Positivity of PD-L1 expression in TCs and ICs in each mutation. (b) High or low TILs in each mutation.
(a)	PD-L1 in TCs (%)							PD-L1 in ICs (%)
	negative		positive			P		negative		positive			P
	< 1		1 - 49		≥ 50			< 1		1 - 9	≥ 10
EGFR
mutaion	21 (100)		0 (0.0)		0 (0.0)	0.0172		18 (85.7)		3 (14.3)	0 (0.0)		0.0209
wild-type	25 (75.8)		6 (18.2)		2 (6.1)			18 (54.5)		14 (42.4)	1 (3.0)
KRAS
mutaion	6 (75.0)		1 (12.5)		1 (12.5)	0.624		3 (37.5)		5 (62.5)	0 (0.0)		0.243
wild-type	25 (83.3)		5 (16.7)		0 (0.0)			19 (63.3)		10 (33.3)	1 (3.3)
TP53
mutaion	8 (66.7)		3 (25.0)		1 (8.3)	0.176		5 (41.7)		7 (58.3)	0 (0.0)		0.289
wild-type	23 (88.5)		3 (11.5)		0 (0.0)			17 (65.4)		8 (30.7)	1 (3.8)
(b)	CD3-positive TILs (cells/HPF)							CD8/CD3 ratio (%)							FOXP3-positive TILs (cells/HPF)
	low				high	P		low			high		P		low		high		P
	< 50	50 - 149			≥ 150			< 40	40 - 60		> 60				< 10	10 - 19	≥ 20
EGFR
mutaion	1 (4.8)	18 (85.7)			2 (9.5)	0.638		4 (19.0)	14 (66.7)		3 (14.3)		0.211		6 (28.6)	10 (47.6)	5 (23.8)		0.661
wild-type	12 (36.4)	19 (57.6)			2 (6.1)			5 (15.2)	18 (54.5)		10 (30.3)				19 (57.6)	9 (27.3)	5 (15.2)
KRAS
mutaion	3 (37.5)	4 (50.0)			1 (12.5)	0.519		1 (12.5)	6 (75.0)		1 (12.5)		0.653		3 (37.5)	3 (37.5)	2 (25.0)		0.624
wild-type	6 (20.0)	22 (73.3)			2 (6.7)			5 (16.7)	16 (53.3)		9 (30.0)				13 (43.3)	12 (40.0)	5 (16.7)
TP53
mutaion	3 (25.0)	8 (66.7)			1 (8.3)	1.000		3 (25.0)	7 (58.3)		2 (16.7)		0.453		5 (41.7)		2 (16.7)		1.000
wild-type	6 (23.1)	18 (69.2)			2 (7.7)			3 (11.5)	15 (57.7)		8 (30.8)				11 (42.3)		5 (19.2)
Values are n (%). ICs, immune cells; TCs, tumor cells; TILs, tumor infiltrating lymphocytes; PD-L1 negative, expression less than 1%; PD-L1 positive, expression more than 1%; low TILs, scores 0 or 1; high TILs, score 2.
